# Supplementary material for: Perceived Gaps in Oncologic Emergency Care for Patients with Cancer: A Qualitative Comparison of Emergency Medicine and Oncologist Physician Perspectives
Source: Cancers (Basel). 2025 Feb 27;17(5):828. doi: 10.3390/cancers17050828 (PMC11899144; doi:10.3390/cancers17050828)
Supplement: Supplementary file 1 [file cancers-17-00828-s001.zip]

Archive with 1 entries (1 files):
- cancers-3440178-supplementary.pdf
